# Supplementary material for: Association of Rotating Night Shift Work with Body Fat Percentage and Fat Mass Index among Female Steelworkers in North China
Source: Int J Environ Res Public Health. 2021 Jun 11;18(12):6355. doi: 10.3390/ijerph18126355 (PMC8296160; doi:10.3390/ijerph18126355)
Supplement: Supplementary file 1 [file ijerph-18-06355-s001.zip]

Archive with 1 entries (1 files):
- ijerph-1235193-supplementary.pdf
